# Supplementary material for: Targeted Modulation of Chicken Genes In Vitro Using CRISPRa and CRISPRi Toolkit
Source: Genes (Basel). 2023 Apr 13;14(4):906. doi: 10.3390/genes14040906 (PMC10137795; doi:10.3390/genes14040906)
Supplement: Supplementary file 1 [file genes-14-00906-s001.zip]

Archive with 1 entries (1 files):
- genes-2293299-supplementary.pdf
